# Supplementary material for: Mature Teratoma of the Uterus Removed with the IBS® Integrated Bigatti Shaver: Case Report and Review of the Literature
Source: J Clin Med. 2026 Mar 28;15(7):2587. doi: 10.3390/jcm15072587 (PMC13073115; doi:10.3390/jcm15072587)
Supplement: Supplementary file 1 [file jcm-15-02587-s001.zip]

Archive with 1 entries (1 files):
- jcm-4143948-supplementary.pdf
